# Supplementary material for: The roles of vision and antennal mechanoreception in hawkmoth flight control
Source: eLife. 2018 Dec 10;7:e37606. doi: 10.7554/eLife.37606 (PMC6303104; doi:10.7554/eLife.37606)
Supplement: Figure 2—source data 1. [file elife-37606-fig2-data1.zip]

Archive with 4 entries (4 files):
- frequency_spectra_stationary/stationary_abdomen_3000lux_FFTs.mat
- frequency_spectra_stationary/stationary_abdomen_30lux_FFTs.mat
- frequency_spectra_stationary/stationary_thorax_3000lux_FFTs.mat
- frequency_spectra_stationary/stationary_thorax_30lux_FFTs.mat
