# Supplementary material for: The roles of vision and antennal mechanoreception in hawkmoth flight control
Source: eLife. 2018 Dec 10;7:e37606. doi: 10.7554/eLife.37606 (PMC6303104; doi:10.7554/eLife.37606)
Supplement: Figure 3—source data 1. [file elife-37606-fig3-data1.zip]

Archive with 13 entries (13 files):
- Traces/Info.txt
- Traces/traces_chirp_ablated_3000lux.mat
- Traces/traces_chirp_ablated_30lux.mat
- Traces/traces_chirp_control_3000lux.mat
- Traces/traces_chirp_control_30lux.mat
- Traces/traces_chirp_reattached_3000lux.mat
- Traces/traces_chirp_reattached_30lux.mat
- Traces/traces_sos_ablated_3000lux.mat
- Traces/traces_sos_ablated_30lux.mat
- Traces/traces_sos_control_3000lux.mat
- Traces/traces_sos_control_30lux.mat
- Traces/traces_sos_reattached_3000lux.mat
- Traces/traces_sos_reattached_30lux.mat
