# Supplementary material for: The roles of vision and antennal mechanoreception in hawkmoth flight control
Source: eLife. 2018 Dec 10;7:e37606. doi: 10.7554/eLife.37606 (PMC6303104; doi:10.7554/eLife.37606)
Supplement: Figure 3—source data 1. [file elife-37606-fig3-data1.zip › Traces/Info.txt]

The individual .mat files contain cell data with 
the tracked traces of the flower (first column) and the moth's thorax
(second column) for each of the 12 individuals that participated in the experiment.
Order of individuals is the same.
sos = sum-of-sines stimulus
chirp = chirp stimulus
