# Supplementary material for: The roles of vision and antennal mechanoreception in hawkmoth flight control
Source: eLife. 2018 Dec 10;7:e37606. doi: 10.7554/eLife.37606 (PMC6303104; doi:10.7554/eLife.37606)
Supplement: Figure 3—source data 2. [file elife-37606-fig3-data2.zip]

Archive with 7 entries (7 files):
- ComplexValues_Sos/ablated_3000lux.mat
- ComplexValues_Sos/ablated_30lux.mat
- ComplexValues_Sos/control_3000lux.mat
- ComplexValues_Sos/control_30lux.mat
- ComplexValues_Sos/Info.txt
- ComplexValues_Sos/reatt_3000lux.mat
- ComplexValues_Sos/reatt_30lux.mat
