# Supplementary material for: The roles of vision and antennal mechanoreception in hawkmoth flight control
Source: eLife. 2018 Dec 10;7:e37606. doi: 10.7554/eLife.37606 (PMC6303104; doi:10.7554/eLife.37606)
Supplement: Figure 3—source data 2. [file elife-37606-fig3-data2.zip › ComplexValues_Sos/Info.txt]

The files contain the complex valued responses (see methods) of 
the 12 individual moths (all in the same order) flying at the flower
when the sum-of-sines stimulus was presented.
Contained are all antennal and light conditions.
Each .mat file contains the component frequencies of the flower movement (peak_freq)
and the complex-valued responses with respect to the flower movements (all_peak_XY, rows = frequencies, columns = individual moths)
