# Supplementary material for: The roles of vision and antennal mechanoreception in hawkmoth flight control
Source: eLife. 2018 Dec 10;7:e37606. doi: 10.7554/eLife.37606 (PMC6303104; doi:10.7554/eLife.37606)
Supplement: Source data 1. [file elife-37606-data1.zip]

Archive with 4 entries (4 files):
- SF 4/chirp_stimulus.mat
- SF 4/generate_chirp_stimulus.m
- SF 4/generate_sos_stimulus.m
- SF 4/sos_stimulus.mat
