# Supplementary material for: The roles of vision and antennal mechanoreception in hawkmoth flight control
Source: eLife. 2018 Dec 10;7:e37606. doi: 10.7554/eLife.37606 (PMC6303104; doi:10.7554/eLife.37606)
Supplement: Source data 1. [file elife-37606-data1.zip › SF 4/generate_sos_stimulus.m]

clear all,close all

% generate sum-of-sines stimulus
stepsDeg=16/0.9; %parameters of the stepper motor: 16 microsteps, 0.9 degree/step 
% frequencies
FREQ=[0.5 0.7 1.1 1.3 1.7 1.9 2.3 2.9 3.7 4.3 5.3 6.1 7.9 8.9]';
% phases
PHASE=[1.4063 4.7204 1.6028 3.1790 4.3924 5.5977 6.0274 3.4383 0.8710 0.9380 1.6180 5.2824 1.5977 5.1163]';
%amplitudes
stimAmps=[0.4 0.2857 0.1818 0.1538 0.1176 0.1053 0.0870 0.0690 0.0541 0.0465 0.0377 0.0328 0.0253 0.0225]';
%scaling parameter to adjust the amplitude of the stimulus (depending on
%the physical stimulus construction, i.e. length of the bar on which the
%flower is mounted (set to 1 for demonstration purposes)
scaling=1;
%duration of the "ramp": gradual increase in amplitude at the beginning and
%end of the stimulus
rampInDuration=1;
rampOutDuration=1;
%duration of the trial, including the ramp
trialDuration=16;


%time vector, with example sampling time of 1/100s
time=0:1/100:trialDuration;
%stimulus initiation
stimulus=zeros(size(time));


for i=1:length(time)
    
    t=time(i);
    
     if  t < rampInDuration
        ramp= t/rampInDuration;
    elseif  t > trialDuration-rampOutDuration
        ramp=(trialDuration- t)/rampOutDuration;
    else
        ramp=1;
     end
     
     stimulus(i)=ramp*round(stepsDeg*stimulusTrajectory(stimAmps, FREQ,PHASE,t))*scaling;
    
end

figure;plot(time,stimulus)

function out=stimulusTrajectory(Amps,FREQ,PHASE,t)
out=sum(Amps.*sin(2*pi*FREQ*t+PHASE));
end
